# Supplementary material for: Benzimidazoles Downregulate Mdm2 and MdmX and Activate p53 in MdmX Overexpressing Tumor Cells
Source: Molecules. 2019 Jun 7;24(11):2152. doi: 10.3390/molecules24112152 (PMC6600429; doi:10.3390/molecules24112152)
Supplement: Supplementary file 1 [file molecules-24-02152-s001.zip]

Archive with 3 entries (3 files):
- Table S2 dose response data.xlsx
- Table S1 screen data.xlsx
- SlaninovaFigureS1.pdf
