# Supplementary material for: Benzimidazoles Downregulate Mdm2 and MdmX and Activate p53 in MdmX Overexpressing Tumor Cells
Source: Molecules. 2019 Jun 7;24(11):2152. doi: 10.3390/molecules24112152 (PMC6600429; doi:10.3390/molecules24112152)
Supplement: Supplementary file 1 [file molecules-24-02152-s001.zip › Table S2 dose response data.xlsx]

## Sheet: Dose response setup
	1	2	3	4	5	6	7	8	9	10	11	12	13	14	15	16	17	18	19	20	21	22	23	24
A	1O16				2B20				3A15				4N5				7G21				7L19
B
C	1A12				2I9				3B16				5A19				7A5				7N13
D
E	1A18				2J22				3I13				5B10				7A16				8A2
F
G	1B19				2L16				4H14				5G4				7B1				8B13
H
I	1J15				2M4				4K12				5I1				7G7				8C16
J
K	1L4				2O17				4L4				5P9				7G22				8L3
L
M	1P11				2P11				4L16				6I16				7I1				8N17
N
O	2A1				3A7				4O3				6K3				7L7				8P7
P
	Agonist assay + (Synergist assay with 2 uM doxorubicin)												4	2	1	0.5 uM
	1	2	3	4	5	6	7	8	9	10	11	12	13	14	15	16	17	18	19	20	21	22	23	24
A	1B7				2H22				3H15				4N21				6F18				8E19
B
C	1D15				2L6				3N6				5D8				6J21				8E22
D
E	1F5				2N6				3P3				5E18				6L2				8F18
F
G	1J2				2O17				3P21				5G12				6L21				8M7
H
I	1N13				3B11				4A21				5J2				6O15				8P5
J
K	2A1				3D5				4C14				5J6				7D12
L
M	2B11				3F17				4F19				6B6				7M2
N
O	2E21				3F21				4N14				6E4				8D18
P
	(Antagonist + Viability) assay with 2 uM doxorubicin												4	2	1	0.5 uM

## Sheet:  Dose response data 1
	1	2	3	4	5	6	7	8	9	10	11	12	13	14	15	16	17	18	19	20	21	22	23	24		Agonist	1	2	3	4	5	6	7	8	9	10	11	12	13	14	15	16	17	18	19	20	21	22	23
A	1O16				2B20				3A15				4N5				7G21				7L19					A	12920	68920	25520	3160	80	80	40	40	280	760	280	200	160	200	360	200	3840	20880	86160	11760	160	160	120
B																										B	19480	78640	23360	1760	40	80	80	80	160	320	840	160	160	120	240	200	2560	19080	103000	19000	200	120	320
C	1A12				2I9				3B16				5A19				7A5				7N13					C	760	200	400	320	80	80	40	80	13040	1400	680	160	80	40	40	40	80	80	280	120	80	40	80
D																										D	400	320	200	160	120	80	80	120	18680	2000	600	120	120	80	80	80	120	80	120	80	40	40	80
E	1A18				2J22				3I13				5B10				7A16				8A2					E	240	160	120	280	240	200	280	160	120	40	80	80	80	120	40	120	80	160	80	80	40	80	0
F																										F	120	360	200	200	240	360	280	200	40	40	80	80	80	80	40	40	80	80	40	80	80	80	40
G	1B19				2L16				4H14				5G4				7B1				8B13					G	5000	4040	2480	1600	200	360	200	240	160	40	40	40	80	40	80	80	80	160	160	120	80	160	80
H																										H	3680	3040	2360	1080	160	160	400	200	40	80	40	80	40	80	120	120	400	240	120	440	80	80	80
I	1J15				2M4				4K12				5I1				7G7				8C16					I	120	80	80	80	80	80	80	40	80	120	120	40	120	40	80	80	40	40	40	40	120	40	40
J																										J	40	120	80	80	80	40	40	120	80	40	120	120	80	40	0	80	40	40	120	80	120	80	40
K	1L4				2O17				4L4				5P9				7G22				8L3					K	80	40	80	40	240	1080	2080	1520	80	40	80	40	80	200	160	160	80	40	80	40	40	80	40
L																										L	40	40	80	40	160	920	1680	1480	120	80	120	80	160	480	160	200	40	40	80	120	80	80	80
M	1P11				2P11				4L16				6I16				7I1				8N17					M	9000	2960	1600	520	80	200	840	560	80	40	120	80	1080	120	40	40	80	40	40	40	200	200	80
N																										N	5040	3640	1200	440	280	520	320	480	80	40	80	40	800	80	120	80	80	80	40	40	160	200	40
O	2A1				3A7				4O3				6K3				7L7				8P7					O	160	120	40	80	80	40	0	40	0	40	120	40	480	120	40	40	80	120	80	80	80	80	80
P																										P	40	80	40	80	40	40	80	40	0	40	80	40	360	40	80	40	80	80	80	120	40	40	40
	Agonist assay + (Synergist assay with 2 uM doxorubicin)												4	2	1	0.5 uM
																										Synergist	1	2	3	4	5	6	7	8	9	10	11	12	13	14	15	16	17	18	19	21	20	22	23
																										A	120	3840	9560	8000	15640	14680	13320	10960	10480	8800	6800	7400	3840	3400	3560	3360	80	1240	6720	6960	4840	4040	4200
																										B	80	5280	8800	8800	16400	14400	13080	12720	12080	9240	8000	7720	4440	3720	3800	3160	80	800	7200	8440	4600	4800	5080
																										C	3840	4880	4960	5160	18480	11880	10360	7360	5240	6840	6120	5760	18160	13560	9320	7400	5720	6120	5120	5200	5960	6280	6280
																										D	3560	4640	5280	5760	19000	13920	9920	8320	5520	6480	6440	7120	16320	11800	10320	8200	6400	6160	5320	5720	6160	5360	5840
																										E	6920	6400	7000	7040	11400	9240	7640	6800	6000	6200	5880	5840	4640	3800	3120	3360	65280	41120	30320	20240	6960	6280	5600
																										F	6640	5640	6840	6400	11240	9240	8440	8200	6720	6480	6680	6560	3440	3160	3680	3440	64760	46440	29200	20520	6120	5760	5720
																										G	480	3560	4960	5760	7560	6560	7240	6520	12400	12600	11160	10920	6400	6520	6200	5600	4000	4560	4960	4200	7120	5920	6160
																										H	640	3360	5880	5760	7200	6680	6320	6840	13440	12480	11040	12600	6480	6040	6640	5720	3600	3360	4000	4600	6240	5960	6080
																										I	17480	16040	14080	12080	6040	6360	6240	5520	23960	18080	13560	10520	6240	5040	4440	5360	15240	14920	12720	9040	17160	13640	10640
																										J	17440	17920	14760	12920	6320	6280	6320	5120	23200	19120	12080	10000	5560	5480	5760	5360	16000	13000	12040	9600	15280	12880	10800
																										K	15560	16000	12720	11720	80	80	520	960	7160	6120	5880	5080	5080	5200	5080	5080	3920	4240	5840	4960	15600	15480	13120
																										L	16320	14120	13000	12080	120	200	560	1040	7160	6400	6320	5880	5240	5040	5280	5480	3680	4400	4360	5320	12640	14720	12400
																										M	560	3440	4960	5680	5400	5840	5160	5040	6360	6600	5720	6640	16360	11600	9680	8160	4840	5440	5160	5280	240	4040	5440
																										N	800	3480	5200	5840	5160	5400	4760	5360	6240	6240	5760	5600	13840	10960	10240	7280	4920	5080	4560	4480	280	3920	5040
																										O	240	640	1120	2280	6760	6400	5920	5960	6200	5360	5320	5000	120	1680	5400	6160	7400	7400	8680	9080	5720	5840	5200
																										P	120	320	800	1440	7160	5680	5680	4960	5600	5520	4200	4240	120	600	3760	5800	6800	8720	9280	8280	6280	5520	4040
	1	2	3	4	5	6	7	8	9	10	11	12	13	14	15	16	17	18	19	20	21	22	23	24		Antagonist	1	2	3	4	5	6	7	8	9	10	11	12	13	14	15	16	17	18	19	20	21	22	23
A	1B7				2H22				3H15				4N21				6F18				8E19					A	1160	1920	2280	2600	560	1120	1560	1640	240	1240	2080	3120	440	640	920	1680	3240	4560	4240	4680	5200	5720	5160
B																										B	1680	1960	2240	2600	880	1080	1520	1920	80	1040	1880	2800	600	840	1040	1880	3960	4280	4600	4280	5440	5120	5320
C	1D15				2L6				3N6				5D8				6J21				8E22					C	960	2520	2400	2520	5600	5200	4520	4800	5480	4800	4800	4520	3800	3760	3480	3440	4480	5120	5280	4800	5840	4800	4680
D																										D	840	2000	2160	2680	5560	4720	4520	4320	5720	4880	5000	4160	3720	4040	3680	3720	4040	4960	5200	5160	5440	4160	4800
E	1F5				2N6				3P3				5E18				6L2				8F18					E	5080	5080	5280	5560	5160	4600	4120	4360	80	120	760	1600	4600	4520	4560	5280	4360	4240	4080	3920	80	80	80
F																										F	4840	5440	5120	5520	4000	4200	4080	3800	40	80	600	1480	5080	5000	4560	4520	4560	3760	4560	4200	40	40	80
G	1J2				2O17				3P21				5G12				6L21				8M7					G	5320	4800	4040	4360	120	120	160	720	920	1800	2920	3960	480	1200	2160	3240	40	80	80	40	40	40	80
H																										H	4760	5080	4800	4440	80	40	240	680	1080	2120	3200	3520	600	1320	1720	2960	40	40	80	80	40	80	40
I	1N13				3B11				4A21				5J2				6O15				8P5					I	80	80	80	40	5080	4960	4800	3720	40	80	120	680	3640	3960	3960	4520	2520	2280	1840	2480	4960	5320	5000
J																										J	40	40	80	0	5440	4560	4600	4240	80	80	160	880	3880	4080	3800	3880	2600	1760	2040	3040	4400	4640	4480
K	2A1				3D5				4C14				5J6				7D12									K	640	1080	1960	2560	80	80	120	480	1880	2280	3080	4200	5760	4800	4280	4560	4840	5240	4440	4280	3800	4520	3760
L																										L	640	1080	1640	2080	120	40	80	320	1560	2320	3120	4440	5680	4720	4480	4280	5200	4680	4880	3840	4160	4000	3760
M	2B11				3F17				4F19				6B6				7M2									M	6320	5560	4760	4400	80	80	40	80	4440	4600	4240	4000	1840	3520	3880	4040	2960	3240	2520	2840	4440	4480	3400
N																										N	4960	4360	4120	4080	80	80	80	40	4200	3720	3720	4200	1280	3360	4200	4320	3080	2600	2400	2640	3600	4120	4000
O	2E21				3F21				4N14				6E4				8D18									O	80	40	40	120	6160	5120	5360	4480	480	1120	1680	2640	200	520	800	1280	4600	4920	4360	4640	3600	4000	3400
P																										P	40	40	0	120	5600	4960	4320	3960	400	880	1760	2040	160	440	960	1040	4840	4960	5200	4280	3000	2800	3200
	(Antagonist + Viability) assay with 2 uM doxorubicin												4	2	1	0.5 uM
																										Antagonist Viability	1	2	3	4	5	6	7	8	9	10	11	12	13	14	15	16	17	18	19	20	21	22	23
																										A	155104	177132	149182	166732	151473	159216	171917	140427	140860	144640	154803	157987	129729	124918	136789	125651	131416	133685	162848	153770	111268	139540	155826
																										B	160751	128615	106476	125558	123098	146029	99396	120513	106470	115661	133240	133487	84516	96632	120598	94986	105860	124824	122803	94688	80722	78352	81685
																										C	174315	149661	125957	127121	123307	136804	95515	113864	107450	118847	118253	118508	106171	86041	103675	128820	87976	111199	87718	99701	114364	103105	131222
																										D	164830	137846	132327	117261	110344	130100	108812	98771	102261	120717	125669	129632	81750	117287	109913	99658	137508	122674	65517	110854	105711	121195	123955
																										E	163292	132930	121309	128379	127618	129241	116086	111036	91022	107079	107194	104669	91391	103552	93541	120061	80732	81454	77411	108851	90030	95149	95943
																										F	153258	122147	114786	110186	112272	128064	118862	108354	123130	117317	117994	118628	85750	101824	97097	101044	89075	92155	82508	124186	104074	100148	96163
																										G	165960	154050	126838	118465	125751	131662	114497	120389	111272	113940	107410	124616	98481	112325	115745	97482	70077	78381	76444	86993	103459	105642	96851
																										H	150999	133890	143478	111616	144469	145693	138759	130172	118705	122684	139550	111473	102041	115005	130293	123436	91346	86784	88483	87584	104278	107729	108541
																										I	158622	132955	119266	140954	116305	116493	99149	114119	80849	81941	88199	91888	100797	89143	93174	97521	89513	93396	73799	90018	85784	110808	105516
																										J	149622	131079	122951	119197	110995	112628	112199	127670	91802	75184	92662	95910	97320	90210	95101	95537	78507	78426	85970	104177	109681	101811	95387
																										K	181384	212691	131441	135937	96046	59087	87356	74730	122247	116041	117419	111669	114422	104458	122313	114036	113496	106943	105938	117353	97378	103258	130237
																										L	187934	188822	149698	124848	99673	79135	82947	89472	143244	121398	140528	130830	119910	96792	137116	112360	107594	111770	106579	97015	101834	111687	98021
																										M	185700	130716	153460	140351	91330	90027	90514	91558	130663	114554	115037	126476	73508	106814	100390	103343	102563	70928	83184	82007	112405	127097	100870
																										N	151383	138593	140287	126389	93750	107658	73968	96832	117284	121154	123361	133392	90667	92571	98160	111217	80769	100204	82436	92677	112971	113400	139861
																										O	113355	157211	98829	100859	140511	135808	116905	151369	118203	115790	124977	112780	124527	115393	113652	108610	113247	112337	98846	116094	119210	117761	107889
																										P	110661	126297	87871	115243	113984	143340	152169	141877	145454	157938	186054	162223	182238	133745	133907	145312	132858	147470	131137	114056	147890	101184	130872
																										Antagonist	1	2	3	4	5	6	7	8	9	10	11	12	13	14	15	16	17	18	19	20	21	22	23
																										A	23.2	38.4	45.6	52	11.2	22.4	31.2	32.8	4.8	24.8	41.6	62.4	8.8	12.8	18.4	33.6	64.8	91.2	84.8	93.6	104	114.4	103.2
																										B	33.6	39.2	44.8	52	17.6	21.6	30.4	38.4	1.6	20.8	37.6	56	12	16.8	20.8	37.6	79.2	85.6	92	85.6	108.8	102.4	106.4
																										C	19.2	50.4	48	50.4	112	104	90.4	96	109.6	96	96	90.4	76	75.2	69.6	68.8	89.6	102.4	105.6	96	116.8	96	93.6
																										D	16.8	40	43.2	53.6	111.2	94.4	90.4	86.4	114.4	97.6	100	83.2	74.4	80.8	73.6	74.4	80.8	99.2	104	103.2	108.8	83.2	96
																										E	101.6	101.6	105.6	111.2	103.2	92	82.4	87.2	1.6	2.4	15.2	32	92	90.4	91.2	105.6	87.2	84.8	81.6	78.4	1.6	1.6	1.6
																										F	96.8	108.8	102.4	110.4	80	84	81.6	76	0.8	1.6	12	29.6	101.6	100	91.2	90.4	91.2	75.2	91.2	84	0.8	0.8	1.6
																										G	106.4	96	80.8	87.2	2.4	2.4	3.2	14.4	18.4	36	58.4	79.2	9.6	24	43.2	64.8	0.8	1.6	1.6	0.8	0.8	0.8	1.6
																										H	95.2	101.6	96	88.8	1.6	0.8	4.8	13.6	21.6	42.4	64	70.4	12	26.4	34.4	59.2	0.8	0.8	1.6	1.6	0.8	1.6	0.8
																										I	1.6	1.6	1.6	0.8	101.6	99.2	96	74.4	0.8	1.6	2.4	13.6	72.8	79.2	79.2	90.4	50.4	45.6	36.8	49.6	99.2	106.4	100
																										J	0.8	0.8	1.6	0	108.8	91.2	92	84.8	1.6	1.6	3.2	17.6	77.6	81.6	76	77.6	52	35.2	40.8	60.8	88	92.8	89.6
																										K	12.8	21.6	39.2	51.2	1.6	1.6	2.4	9.6	37.6	45.6	61.6	84	115.2	96	85.6	91.2	96.8	104.8	88.8	85.6	76	90.4	75.2
																										L	12.8	21.6	32.8	41.6	2.4	0.8	1.6	6.4	31.2	46.4	62.4	88.8	113.6	94.4	89.6	85.6	104	93.6	97.6	76.8	83.2	80	75.2
																										M	126.4	111.2	95.2	88	1.6	1.6	0.8	1.6	88.8	92	84.8	80	36.8	70.4	77.6	80.8	59.2	64.8	50.4	56.8	88.8	89.6	68
																										N	99.2	87.2	82.4	81.6	1.6	1.6	1.6	0.8	84	74.4	74.4	84	25.6	67.2	84	86.4	61.6	52	48	52.8	72	82.4	80
																										O	1.6	0.8	0.8	2.4	123.2	102.4	107.2	89.6	9.6	22.4	33.6	52.8	4	10.4	16	25.6	92	98.4	87.2	92.8	72	80	68
																										P	0.8	0.8	0	2.4	112	99.2	86.4	79.2	8	17.6	35.2	40.8	3.2	8.8	19.2	20.8	96.8	99.2	104	85.6	60	56	64
																										Viability	1	2	3	4	5	6	7	8	9	10	11	12	13	14	15	16	17	18	19	20	21	22	23
																										A	102.397	116.94	98.4875	110.074	100	105.112	113.497	92.7076	92.9935	95.489	102.198	104.3	85.645	82.4688	90.3059	82.9527	86.7587	88.2567	107.51	101.516	73.4573	92.122	102.874
																										B	91.8577	85.7433	85.1808	100.446	98.4784	116.823	90.36	109.557	96.7909	105.146	121.127	121.352	76.8327	87.8473	109.635	86.3509	96.2364	113.476	111.639	105.209	89.6911	87.0578	81.685
																										C	99.6086	99.774	100.766	101.697	98.6456	109.443	86.8318	103.513	97.6818	108.043	107.503	107.735	96.5191	78.2191	94.25	117.109	79.9782	101.09	79.7436	76.6931	87.9723	79.3115	100.94
																										D	94.1886	91.8973	105.862	93.8088	88.2752	104.08	98.92	89.7918	92.9645	109.743	114.245	117.847	74.3182	106.625	99.9209	90.5982	125.007	111.522	59.5609	85.2723	81.3162	93.2269	95.35
																										E	93.3097	88.62	97.0472	102.703	102.094	103.393	105.533	100.942	82.7473	97.3445	97.4491	95.1536	83.0827	94.1382	85.0373	109.146	73.3927	74.0491	70.3736	98.9555	81.8455	86.4991	87.2209
																										F	87.576	81.4313	91.8288	88.1488	89.8176	102.451	108.056	98.5036	111.936	106.652	107.267	107.844	77.9545	92.5673	88.27	91.8582	80.9773	83.7773	75.0073	112.896	94.6127	91.0436	87.4209
																										G	94.8343	102.7	101.47	94.772	100.601	105.33	104.088	109.445	101.156	103.582	97.6455	113.287	89.5282	102.114	105.223	88.62	63.7064	71.2555	69.4945	79.0845	94.0536	96.0382	88.0464
																										H	86.2851	89.26	114.782	89.2928	115.575	116.554	126.145	118.338	107.914	111.531	126.864	101.339	92.7645	104.55	118.448	112.215	83.0418	78.8945	80.4391	79.6218	94.7982	97.9355	98.6736
																										I	90.6411	88.6367	95.4128	112.763	116.305	93.1944	90.1355	103.745	73.4991	74.4918	80.1809	83.5345	91.6336	81.0391	84.7036	88.6555	81.3755	84.9055	67.09	81.8345	77.9855	100.735	95.9236
																										J	85.4983	87.386	98.3608	95.3576	110.995	90.1024	101.999	116.064	83.4564	68.3491	84.2382	87.1909	88.4727	82.0091	86.4555	86.8518	71.37	71.2964	78.1545	94.7064	99.71	92.5555	86.7155
																										K	103.648	121.538	105.153	108.75	80.0383	73.8588	79.4145	67.9364	101.873	96.7008	97.8492	93.0575	95.3517	87.0483	101.927	95.03	94.58	89.1192	88.2817	106.685	88.5255	93.8709	118.397
																										L	107.391	107.898	85.5417	99.8784	83.0608	71.9409	75.4064	81.3382	119.37	101.165	117.107	109.025	99.925	80.66	114.263	93.6333	89.6617	93.1417	88.8158	88.1955	92.5764	101.534	89.11
																										M	106.114	87.144	102.307	112.281	83.0273	81.8427	82.2855	83.2345	108.886	95.4617	95.8642	105.397	61.2567	89.0117	83.6583	86.1192	102.563	70.928	83.184	82.007	102.186	115.543	91.7
																										N	86.5046	92.3953	93.5247	101.111	85.2273	97.8709	67.2436	88.0291	97.7367	100.962	102.801	111.16	75.5558	77.1425	81.8	92.6808	80.769	100.204	82.436	92.677	102.701	103.091	127.146
																										O	64.7743	104.807	98.829	80.6872	112.409	113.173	97.4208	126.141	98.5025	96.4917	104.147	93.9833	103.773	96.1608	94.71	90.5083	94.3725	93.6142	82.3717	105.54	108.373	107.055	98.0809
																										P	63.2349	84.198	87.871	92.1944	91.1872	89.5875	95.1056	88.6731	90.9087	98.7112	116.284	101.389	113.899	95.5321	95.6479	103.794	94.8986	105.336	93.6693	81.4686	105.636	72.2743	93.48
[truncated: 1 more columns]

## Sheet:  Dose response data 2
Antagonist	4	3	2	1	8	7	6	5	12	11	10	9		16	15	14	13	20	19	18	17	24	23	22	21
A	52	45.6	38.4	23.2	32.8	31.2	22.4	11.2	62.4	41.6	24.8	4.8		33.6	18.4	12.8	8.8	93.6	84.8	91.2	64.8	80	103.2	114.4	104
B	52	44.8	39.2	33.6	38.4	30.4	21.6	17.6	56	37.6	20.8	1.6		37.6	20.8	16.8	12	85.6	92	85.6	79.2	84.8	106.4	102.4	108.8
C	50.4	48	50.4	19.2	96	90.4	104	112	90.4	96	96	109.6		68.8	69.6	75.2	76	96	105.6	102.4	89.6	76.8	93.6	96	116.8
D	53.6	43.2	40	16.8	86.4	90.4	94.4	111.2	83.2	100	97.6	114.4		74.4	73.6	80.8	74.4	103.2	104	99.2	80.8	87.2	96	83.2	108.8
E	111.2	105.6	101.6	101.6	87.2	82.4	92	103.2	32	15.2	2.4	1.6		105.6	91.2	90.4	92	78.4	81.6	84.8	87.2	1.6	1.6	1.6	1.6
F	110.4	102.4	108.8	96.8	76	81.6	84	80	29.6	12	1.6	0.8		90.4	91.2	100	101.6	84	91.2	75.2	91.2	1.6	1.6	0.8	0.8
G	87.2	80.8	96	106.4	14.4	3.2	2.4	2.4	79.2	58.4	36	18.4		64.8	43.2	24	9.6	0.8	1.6	1.6	0.8	5.6	1.6	0.8	0.8
H	88.8	96	101.6	95.2	13.6	4.8	0.8	1.6	70.4	64	42.4	21.6		59.2	34.4	26.4	12	1.6	1.6	0.8	0.8	3.2	0.8	1.6	0.8
I	0.8	1.6	1.6	1.6	74.4	96	99.2	101.6	13.6	2.4	1.6	0.8		90.4	79.2	79.2	72.8	49.6	36.8	45.6	50.4	68.8	100	106.4	99.2
J	0	1.6	0.8	0.8	84.8	92	91.2	108.8	17.6	3.2	1.6	1.6		77.6	76	81.6	77.6	60.8	40.8	35.2	52	76	89.6	92.8	88
K	51.2	39.2	21.6	12.8	9.6	2.4	1.6	1.6	84	61.6	45.6	37.6		91.2	85.6	96	115.2	85.6	88.8	104.8	96.8	68.8	75.2	90.4	76
L	41.6	32.8	21.6	12.8	6.4	1.6	0.8	2.4	88.8	62.4	46.4	31.2		85.6	89.6	94.4	113.6	76.8	97.6	93.6	104	70.4	75.2	80	83.2
M	88	95.2	111.2	126.4	1.6	0.8	1.6	1.6	80	84.8	92	88.8		80.8	77.6	70.4	36.8	56.8	50.4	64.8	59.2	68.8	68	89.6	88.8
N	81.6	82.4	87.2	99.2	0.8	1.6	1.6	1.6	84	74.4	74.4	84		86.4	84	67.2	25.6	52.8	48	52	61.6	70.4	80	82.4	72
O	2.4	0.8	0.8	1.6	89.6	107.2	102.4	123.2	52.8	33.6	22.4	9.6		25.6	16	10.4	4	92.8	87.2	98.4	92	58.4	68	80	72
P	2.4	0	0.8	0.8	79.2	86.4	99.2	112	40.8	35.2	17.6	8		20.8	19.2	8.8	3.2	85.6	104	99.2	96.8	54.4	64	56	60
Viability	4	3	2	1	8	7	6	5	12	11	10	9		16	15	14	13	20	19	18	17	24	23	22	21
A	110.074	98.4875	116.94	102.397	92.7076	113.497	105.112	100	104.3	102.198	95.489	92.9935		82.9527	90.3059	82.4688	85.645	101.516	107.51	88.2567	86.7587	110.131	102.874	92.122	73.4573
B	100.446	85.1808	85.7433	91.8577	109.557	90.36	116.823	98.4784	121.352	121.127	105.146	96.7909		86.3509	109.635	87.8473	76.8327	105.209	111.639	113.476	96.2364	91.0721	81.685	87.0578	89.6911
C	101.697	100.766	99.774	99.6086	103.513	86.8318	109.443	98.6456	107.735	107.503	108.043	97.6818		117.109	94.25	78.2191	96.5191	76.6931	79.7436	101.09	79.9782	100.654	100.94	79.3115	87.9723
D	93.8088	105.862	91.8973	94.1886	89.7918	98.92	104.08	88.2752	117.847	114.245	109.743	92.9645		90.5982	99.9209	106.625	74.3182	85.2723	59.5609	111.522	125.007	97.285	95.35	93.2269	81.3162
E	102.703	97.0472	88.62	93.3097	100.942	105.533	103.393	102.094	95.1536	97.4491	97.3445	82.7473		109.146	85.0373	94.1382	83.0827	98.9555	70.3736	74.0491	73.3927	86.5686	87.2209	86.4991	81.8455
F	88.1488	91.8288	81.4313	87.576	98.5036	108.056	102.451	89.8176	107.844	107.267	106.652	111.936		91.8582	88.27	92.5673	77.9545	112.896	75.0073	83.7773	80.9773	83.7079	87.4209	91.0436	94.6127
G	94.772	101.47	102.7	94.8343	109.445	104.088	105.33	100.601	113.287	97.6455	103.582	101.156		88.62	105.223	102.114	89.5282	79.0845	69.4945	71.2555	63.7064	113.149	88.0464	96.0382	94.0536
H	89.2928	114.782	89.26	86.2851	118.338	126.145	116.554	115.575	101.339	126.864	111.531	107.914		112.215	118.448	104.55	92.7645	79.6218	80.4391	78.8945	83.0418	89.9571	98.6736	97.9355	94.7982
I	112.763	95.4128	88.6367	90.6411	103.745	90.1355	93.1944	116.305	83.5345	80.1809	74.4918	73.4991		88.6555	84.7036	81.0391	91.6336	81.8345	67.09	84.9055	81.3755	105.963	95.9236	100.735	77.9855
J	95.3576	98.3608	87.386	85.4983	116.064	101.999	90.1024	110.995	87.1909	84.2382	68.3491	83.4564		86.8518	86.4555	82.0091	88.4727	94.7064	78.1545	71.2964	71.37	88.78	86.7155	92.5555	99.71
K	108.75	105.153	121.538	103.648	67.9364	79.4145	73.8588	80.0383	93.0575	97.8492	96.7008	101.873		95.03	101.927	87.0483	95.3517	106.685	88.2817	89.1192	94.58	67.835	118.397	93.8709	88.5255
L	99.8784	85.5417	107.898	107.391	81.3382	75.4064	71.9409	83.0608	109.025	117.107	101.165	119.37		93.6333	114.263	80.66	99.925	88.1955	88.8158	93.1417	89.6617	102.199	89.11	101.534	92.5764
M	112.281	102.307	87.144	106.114	83.2345	82.2855	81.8427	83.0273	105.397	95.8642	95.4617	108.886		86.1192	83.6583	89.0117	61.2567	82.007	83.184	70.928	102.563	102.462	91.7	115.543	102.186
N	101.111	93.5247	92.3953	86.5046	88.0291	67.2436	97.8709	85.2273	111.16	102.801	100.962	97.7367		92.6808	81.8	77.1425	75.5558	92.677	82.436	100.204	80.769	111.192	127.146	103.091	102.701
O	80.6872	98.829	104.807	64.7743	126.141	97.4208	113.173	112.409	93.9833	104.147	96.4917	98.5025		90.5083	94.71	96.1608	103.773	105.54	82.3717	93.6142	94.3725	111.022	98.0809	107.055	108.373
P	92.1944	87.871	84.198	63.2349	88.6731	95.1056	89.5875	91.1872	101.389	116.284	98.7112	90.9087		103.794	95.6479	95.5321	113.899	81.4686	93.6693	105.336	94.8986	112.341	93.48	72.2743	105.636
[truncated: 7 more columns]
