# Supplementary material for: Benzimidazoles Downregulate Mdm2 and MdmX and Activate p53 in MdmX Overexpressing Tumor Cells
Source: Molecules. 2019 Jun 7;24(11):2152. doi: 10.3390/molecules24112152 (PMC6600429; doi:10.3390/molecules24112152)
Supplement: Supplementary file 1 [file molecules-24-02152-s001.zip › Table S1 screen data.xlsx]

## Sheet: Screen setup
25 nl pintool compound transfer					Controls
25 nl Echo control transfer					23	24
				A	DMSO	DMSO
				B	DMSO	DMSO
				C	DMSO	DMSO
				D	DMSO	DMSO
				E	Dox 6 uM	Dox 6 uM
				F	Dox 6 uM	Dox 6 uM
				G	Dox 2 uM	Dox 2 uM
				H	Dox 2 uM	Dox 2 uM
				I	Dox 0.6 uM	Dox 0.6 uM
				J	Dox 0.6 uM	Dox 0.6 uM
				K	Dox 0.2 uM	Dox 0.2 uM
				L	Dox 0.2 uM	Dox 0.2 uM
				M	DMSO	DMSO
				N	DMSO	DMSO
				O	DMSO	DMSO
				P	DMSO	DMSO

## Sheet: Screen data
Agonist		1	2	3	4	5	6	7	8	9	10	11	12	13	14	15	16	17	18	19	20	21	22	23	24		Antagonist		1	2	3	4	5	6	7	8	9	10	11	12	13	14	15	16	17	18	19	20	21
1	A	200	120	40	80	80	40	80	40	80	80	40	520	120	40	80	120	80	600	40	40	80	40	40	80		1	A	3320	4360	3760	4360	3920	4040	3480	4280	3480	3960	3880	3160	3920	3760	3840	3320	3160	3680	3080	4960	5120
	B	40	40	40	40	40	80	320	80	80	80	80	40	80	80	80	80	40	80	1880	80	120	40	40	40			B	3800	4240	4040	3360	3000	2800	1600	5040	4240	3440	3560	3600	3680	3520	3560	3360	3640	3240	4680	3880	3240
	C	80	120	40	80	80	80	40	80	40	80	120	40	80	40	80	80	80	80	80	40	80	120	40	80			C	2800	3960	3960	3480	3400	3560	3440	3720	3560	4040	3440	3640	3680	2960	3840	3920	3160	3480	3520	3440	3200
	D	40	80	40	80	80	40	80	320	80	80	80	80	40	40	80	40	40	80	80	80	80	40	80	80			D	3560	3560	3640	4440	3440	3200	3080	2720	3080	3280	3040	3520	3880	3440	2640	4040	3040	3040	2720	3400	3280
	E	40	40	80	120	120	160	80	40	80	80	80	80	40	40	80	40	40	80	40	80	80	120	1160	1000			E	4720	4880	4280	4680	4080	4280	3240	3880	3200	2840	4040	4560	3880	3440	3760	3080	3960	3600	3200	3480	3720
	F	40	80	80	40	40	120	80	80	80	40	40	80	80	80	80	40	40	80	80	80	80	120	1400	1320			F	4120	3560	3080	3080	2400	3200	3200	4840	2960	3680	3000	3200	5640	3720	3920	3800	4160	3400	3360	4560	2960
	G	40	80	80	80	40	80	40	80	0	80	80	120	40	160	80	80	40	40	80	0	80	120	1960	3640			G	3960	4440	4120	4080	3960	3280	3840	3560	3800	3960	3400	3760	3440	4120	3880	3800	4760	3800	3800	3680	3640
	H	0	40	80	40	80	80	40	120	80	80	40	40	40	80	80	80	80	80	80	80	40	0	1480	1720			H	4520	3360	4520	3080	3400	3800	3240	4640	4480	3000	4280	3280	3320	3360	3800	3480	3840	3920	3520	5240	3440
	I	80	80	80	40	80	80	80	80	40	80	80	40	80	40	40	80	0	40	40	40	80	80	5480	2480			I	5640	4360	5040	3360	3680	3520	3960	3480	4360	3760	4880	5760	3920	3840	3800	2960	3320	4040	4040	3600	4320
	J	80	80	80	80	80	80	40	40	40	40	120	80	40	40	40	40	40	120	120	40	80	80	3440	7560			J	3840	2560	3800	3160	3680	3760	3520	3120	2680	3360	3680	3240	5000	3400	8560	3520	3920	3320	3160	3800	3320
	K	40	40	120	80	40	80	40	80	40	40	80	120	120	80	80	120	80	40	120	80	40	40	200	400			K	3800	4240	4080	4600	4200	3680	4200	3720	4000	3680	3520	3880	4080	3400	3120	3600	4000	4000	3640	3760	3200
	L	80	40	80	40	80	80	40	40	80	40	40	40	80	40	120	80	40	40	40	40	80	40	40	320			L	4440	4080	3880	8400	3680	2880	3920	5440	3120	3280	4320	4040	3560	3440	3160	3600	4160	5360	3400	3880	3280
	M	80	80	80	40	80	40	80	80	80	40	40	120	40	80	40	40	80	80	80	40	40	40	40	80			M	3960	3880	3960	4000	3280	3800	3840	3960	3960	3400	3080	4040	3880	3520	3280	3680	4040	3720	3480	3480	3600
	N	40	80	80	80	0	40	40	40	0	40	40	40	40	40	40	200	80	80	40	80	40	120	40	40			N	3840	2840	3880	3040	4080	3080	3120	3680	3160	3640	3440	3400	80	3200	2920	3120	3160	3600	5120	3680	3840
	O	40	40	40	80	40	40	80	80	80	80	40	0	40	80	160	33320	160	40	40	40	40	40	40	120			O	4840	4000	3960	4000	3840	5640	5080	3920	3400	3920	3880	4520	4000	3520	4120	7800	3080	3480	3640	4520	3200
	P	160	80	80	120	120	40	40	40	40	40	2680	40	40	80	80	240	0	40	40	40	80	80	40	40			P	4160	3720	3600	4240	3560	4680	3560	3800	3280	4080	4840	3920	3760	3080	3480	3720	3560	4200	4080	3880	4000
2	A	400	120	80	40	80	40	120	120	80	40	80	80	40	80	40	160	120	80	80	80	120	40	80	40		2	A	2000	4480	4280	2680	3600	3440	4280	3480	3520	3960	3840	4160	4280	3920	3840	3240	3840	3560	3440	3160	3800
	B	80	120	80	120	80	120	120	80	120	120	120	120	80	80	40	120	40	120	80	80	120	80	80	120			B	3080	3680	3920	3280	2720	3720	3360	3640	3880	4000	2600	3200	3120	3600	3800	3080	3680	3240	3520	6360	3160
	C	80	120	160	80	80	80	120	80	120	80	120	160	80	120	80	160	80	120	120	120	40	160	120	80			C	4240	3440	4280	4120	3760	3720	3960	3840	3440	3800	3600	3720	4360	3000	4440	3240	3600	3320	3120	3160	3600
	D	0	80	80	120	80	80	120	120	120	80	160	40	120	120	80	120	80	80	200	120	240	40	160	120			D	3320	2960	3480	3800	3720	3720	3520	4760	3440	3480	3120	3120	3000	3080	3800	3720	3360	2800	3760	3720	2880
	E	80	80	40	80	160	120	120	80	40	120	80	120	80	80	80	40	0	80	160	80	40	80	1520	840			E	4360	4360	4320	3800	4040	3640	3720	3840	3680	3760	3640	3320	3800	3200	3560	3240	3480	3280	3360	3160	80
	F	80	40	80	80	40	80	120	120	40	120	80	80	120	80	80	120	40	40	80	40	80	120	1200	1040			F	3600	3240	2840	2920	3360	4000	3200	3560	3200	3400	3280	3120	3400	3360	2800	3440	3600	3320	2960	3320	2880
	G	80	120	40	40	80	160	80	40	120	120	80	40	80	160	80	80	80	40	120	80	80	120	1840	1960			G	3880	4440	4440	4520	3520	3440	3920	3560	3600	4080	3880	4040	4280	3680	3720	3640	3720	4080	3440	3160	3400
	H	80	40	80	80	80	80	80	40	80	80	80	120	120	40	120	80	120	80	80	80	80	120	2280	2520			H	3440	3400	3800	3400	3760	3720	3680	3480	3360	3680	3920	2720	3640	3280	4520	3280	3240	3160	3320	3520	3480
	I	80	80	80	40	80	80	200	40	120	80	80	80	80	40	40	40	120	160	80	80	80	40	2400	4240			I	4400	4080	4200	3760	3800	3400	3760	3920	6280	3840	4120	3920	3400	4840	3520	3320	3240	3320	3520	3200	4040
	J	80	40	40	80	120	80	120	40	80	80	80	40	80	40	80	120	120	40	80	40	80	440	4480	2560			J	3480	2920	4000	3880	3040	3320	3600	3360	4520	3520	3880	3120	3760	3880	3400	3640	3480	3160	2920	3960	3720
	K	80	80	80	40	40	40	120	120	80	80	40	40	120	80	80	80	80	40	80	80	40	80	200	80			K	4120	3640	4480	4160	3720	3880	4160	3640	3840	4200	4360	3560	4160	3680	3880	3120	3520	3280	3240	3280	3360
	L	80	120	40	40	120	0	80	120	80	80	80	80	80	120	120	400	120	80	80	80	40	80	280	320			L	4040	4200	3480	3560	3280	2640	3400	4760	4080	3040	3800	3720	3920	3160	3000	2920	4280	3960	3360	3320	3400
	M	80	280	80	400	40	40	120	40	80	80	80	80	80	80	40	80	80	80	40	80	120	120	80	40			M	3960	4480	4280	3840	3360	3760	3680	3520	3840	4600	3360	3760	4120	3400	3440	3600	3800	2880	3160	3640	3200
	N	80	80	120	80	80	120	40	40	120	80	80	40	120	80	80	40	40	120	40	80	40	80	40	80			N	3640	3240	3960	3400	3160	1880	3400	3640	4080	3440	3200	3440	2920	3080	3280	2960	3840	3080	3960	2840	3240
	O	40	80	120	80	120	40	80	40	80	80	80	40	80	40	40	160	2440	80	40	80	40	80	40	80			O	4920	4200	3600	3680	3480	4360	3680	3440	3720	4280	4040	4280	3880	3920	3280	4120	960	3760	2880	3880	3720
	P	80	80	80	40	80	40	80	80	40	40	480	80	40	40	40	80	80	40	40	80	40	80	80	40			P	4720	5160	3680	3400	4160	3840	2960	3880	3320	3520	3360	3960	3680	3560	3960	3440	3640	4360	3880	3280	3520
3	A	200	120	120	200	40	80	80	80	80	120	120	80	80	120	600	120	80	80	40	80	160	80	40	80		3	A	4880	4520	4360	4120	4080	4240	6360	3840	3640	3640	3800	5000	3760	3720	4800	3920	4280	3600	3280	3560	3920
	B	80	120	80	80	80	80	120	80	80	120	120	80	280	80	80	2600	40	120	40	120	80	120	80	120			B	4240	4520	3120	2960	3240	3280	3440	3320	3600	3600	2480	3400	3040	3080	3280	4800	3640	3440	3440	3760	3320
	C	80	40	240	160	40	80	120	80	120	120	80	80	160	40	80	120	80	80	80	80	80	40	40	40			C	4200	4440	3960	4280	3360	4040	3240	3840	3800	3480	3280	3200	3880	3320	3360	3160	3440	3680	3040	4320	2840
	D	80	80	120	120	80	120	120	80	80	120	80	160	120	120	80	80	80	80	120	120	120	120	80	80			D	4160	3480	3000	3720	120	3400	3560	3240	4200	2800	3120	3240	3760	2840	3120	3280	3720	3520	3480	3520	3720
	E	80	40	160	80	80	120	80	200	80	120	80	160	160	80	120	120	120	120	120	80	80	80	920	920			E	4520	3800	4240	4320	4000	3720	4360	3920	3720	4160	3680	3520	3880	3560	3320	3360	2960	4200	3480	3160	3760
	F	80	80	120	120	80	80	80	40	40	120	80	80	120	80	80	120	80	80	80	80	80	80	920	1000			F	4800	3120	3080	3480	3800	3120	3640	3640	2680	3320	3400	2880	3680	3440	3640	3880	80	5560	3960	3400	2400
	G	120	40	40	120	40	280	80	120	120	80	80	160	80	80	80	120	40	80	80	80	0	40	2200	2360			G	3840	4520	4120	4360	3880	4080	4040	3720	4120	3800	3920	4080	3720	3480	3560	4720	3560	3800	3600	4320	3480
	H	120	80	160	80	80	40	40	80	80	80	80	40	80	120	80	120	160	160	40	80	40	80	1760	2040			H	3800	3720	4480	4240	3800	3600	3120	3600	3400	3840	3320	3080	2680	3320	1040	3840	4280	4000	4160	2760	3640
	I	40	80	80	40	80	80	120	160	80	80	40	120	80	160	120	40	80	160	120	80	80	80	2880	6440			I	4680	3720	4360	4120	3400	4240	4080	2960	4200	4080	3680	4200	6480	3440	3480	3680	3240	3480	3200	3080	3440
	J	40	40	40	40	80	120	40	40	80	80	120	40	80	40	80	80	160	40	0	160	80	40	3560	2760			J	4320	3040	3320	3360	3560	4920	3720	3360	3480	3680	4200	3520	3080	4200	3280	3040	3400	3400	3240	3640	3360
	K	40	80	120	80	120	80	160	160	40	40	80	80	120	80	120	80	40	120	80	80	120	80	200	160			K	4320	3480	3680	3880	3640	3680	2760	3720	3400	3680	3440	3920	3880	4280	3200	3720	2920	3480	3960	3040	3800
	L	40	40	120	80	80	40	80	120	120	80	80	80	120	40	80	40	80	80	80	40	80	120	80	280			L	3240	3640	3280	4040	3760	2960	3440	3280	3800	3120	3440	4040	3000	3040	3400	3920	3320	3280	4400	3360	3440
	M	80	40	40	80	40	40	80	120	200	120	80	360	80	40	80	80	40	80	120	120	80	120	80	80			M	3840	4040	3960	4040	4480	4040	2960	3480	2840	3760	3560	3520	3600	3160	3640	3640	4320	3600	3480	3640	3760
	N	40	40	40	120	40	40	80	80	40	80	80	320	80	120	40	80	80	80	200	0	80	120	80	40			N	3280	3800	3720	3920	3040	2440	3040	3560	3200	4360	3720	3200	3800	3640	4040	3240	3600	3560	3200	3360	3520
	O	40	40	40	80	80	40	80	80	40	40	120	80	40	80	80	80	80	80	40	80	120	40	80	80			O	3760	4160	4120	3760	3720	4080	3880	3600	4360	3800	3920	3760	3520	3520	3840	3680	3720	3360	3480	3720	3880
	P	80	80	80	40	80	40	40	80	80	80	80	40	40	80	80	40	80	80	40	40	40	120	0	40			P	4240	4000	800	4480	3280	4080	4200	4360	4280	3480	3880	3720	5480	2880	3480	3400	3400	4160	3440	3880	2400
4	A	120	80	80	40	80	80	40	120	80	120	80	40	160	120	120	160	120	80	120	80	80	80	120	80		4	A	4560	5120	4320	5120	4800	4320	3680	4360	4000	3920	3800	4160	3680	4120	3400	3560	4200	3600	4000	3040	200
	B	80	80	120	160	80	80	80	120	80	160	160	80	120	80	80	120	120	80	40	80	80	120	80	120			B	3600	2840	3720	3840	3520	3600	3960	3600	3760	3680	3760	3640	3640	4240	3360	3960	3600	3880	4080	3920	3440
	C	80	80	160	120	120	40	40	120	120	80	40	80	120	80	80	80	80	80	120	120	80	40	80	80			C	4160	3960	3480	4320	4320	3960	3880	3760	3520	3920	3200	4160	3360	2640	3920	3440	3600	3760	3560	3120	3640
	D	80	120	80	80	80	120	80	40	80	80	120	80	160	120	120	80	120	40	120	40	40	120	40	120			D	3760	5840	3040	3400	3360	3360	3120	3400	4120	4560	3680	3440	3320	3520	2840	3480	2960	3200	3000	3280	3800
	E	40	80	120	120	120	40	120	120	120	80	80	160	80	120	120	80	80	80	120	80	80	200	960	920			E	4760	4400	3920	3800	4160	4400	3560	3440	4360	3560	3480	3880	3800	3920	3680	3120	3400	2960	2840	3080	3520
	F	80	80	40	40	80	40	120	40	80	120	120	80	40	40	120	80	80	120	80	120	120	80	1480	1040			F	3720	2720	3440	3520	3240	3400	3560	3040	3560	3160	3560	3520	3600	3360	3160	3160	3600	4720	2600	3040	3880
	G	160	80	80	40	40	120	80	80	80	80	160	80	80	160	120	120	80	80	120	80	80	80	2000	2360			G	3920	5240	4360	3840	4480	3880	3760	4560	3800	4000	3800	4000	4000	4000	3960	4120	3120	3800	3280	3200	3320
	H	80	40	80	80	80	80	120	40	120	80	80	40	80	120	80	40	120	160	120	80	80	40	2480	3520			H	3560	3680	3320	3080	4000	3920	3720	3440	4080	3480	3560	3880	4280	6160	3560	3360	4040	3320	3280	3480	3040
	I	80	40	80	80	80	160	80	120	80	40	80	40	80	120	120	40	40	40	80	120	80	80	3760	8960			I	4240	4480	4440	4560	4680	4920	4200	3880	3680	4800	3640	3560	4480	3440	2760	3320	3440	3200	3040	3440	3800
	J	80	80	40	80	80	80	80	80	120	80	40	120	120	80	80	40	80	80	80	160	80	120	2400	3160			J	3840	3520	3600	3320	3360	3720	3320	4280	3680	4000	2960	2680	3680	3920	3120	3040	4080	3760	3440	3840	3000
	K	80	40	120	80	40	80	80	80	80	120	80	80	80	80	40	120	160	80	80	80	40	80	240	80			K	3880	4600	4440	3720	4760	3920	4600	3960	3680	4160	3840	6680	4040	3440	3720	2760	3640	3760	3880	3480	3680
	L	40	80	40	80	80	40	80	80	80	80	80	80	40	120	80	40	80	40	40	80	80	120	80	80			L	4360	3920	4360	6120	3640	2960	3640	3520	3800	3560	3920	3960	3760	3920	4000	6120	3600	3280	3840	2840	4080
	M	40	40	40	40	40	80	40	80	80	80	120	80	80	80	40	80	120	40	80	40	120	80	80	40			M	3760	5040	4240	4120	4000	3760	3320	3920	3760	3680	3360	3600	4240	4360	3240	4080	3280	3720	3680	3160	3640
	N	40	40	80	40	400	120	160	120	40	80	80	80	80	120	160	40	80	40	40	80	120	120	80	80			N	3640	2840	4200	3080	3280	3960	3480	4040	3320	2880	3720	3120	3920	1760	3240	3480	3160	3800	4040	3720	840
	O	40	80	120	40	80	80	80	80	120	40	40	40	80	40	80	40	40	40	80	40	40	80	40	40			O	4920	3960	6400	3720	3560	3920	4240	3680	4200	3560	4200	4880	4200	3480	3880	3680	3640	4320	3400	3240	3520
	P	40	40	80	80	120	40	40	80	80	80	80	80	80	40	40	80	40	80	40	80	80	40	40	80			P	5080	3880	4160	4320	4240	4240	3920	3560	2840	2920	3320	4240	4480	4200	3320	3200	4240	3680	3800	3560	3880
5	A	80	80	80	40	80	80	120	40	80	80	120	80	80	80	80	80	120	160	120	40	80	40	80	80		5	A	5360	4680	5040	4000	4600	4520	4280	3640	4960	4040	3520	4560	3880	3880	4080	3520	3920	3600	7280	4080	4160
	B	40	320	80	120	80	80	40	160	120	120	80	80	160	80	80	40	200	120	80	120	80	80	80	120			B	3880	3120	3360	3680	3480	3920	2920	3440	4080	6360	3480	3760	3120	3360	3280	4280	3240	3320	3320	3200	3720
	C	80	80	80	120	120	120	80	80	120	80	120	80	80	80	80	40	120	120	120	120	80	80	80	40			C	4200	4640	4280	3880	4040	3080	3560	3600	4120	3320	3520	4120	4240	3760	3520	4720	4200	2960	3280	3080	3320
	D	80	80	80	80	80	80	80	80	80	80	80	80	120	80	120	40	120	160	80	160	80	160	80	40			D	3880	3120	3600	3760	3800	3280	3720	1880	3120	3600	4640	3400	3360	3200	3520	3040	3160	3240	3320	3200	2920
	E	40	40	80	120	120	120	120	160	80	80	80	80	40	80	40	80	80	80	80	80	120	40	1000	1040			E	5200	4200	4080	4080	3840	3960	3320	3640	3840	3200	4280	4040	4000	3760	4280	3200	4000	2480	4800	3000	3600
	F	80	80	40	80	80	160	80	80	80	120	80	80	80	120	80	120	120	80	40	80	80	40	1280	920			F	3480	3080	3080	3440	3040	3240	2920	3480	3800	2840	4400	3360	2840	3520	3120	3920	3520	3480	3040	3320	3720
	G	40	40	80	600	80	120	120	120	120	80	80	120	80	120	80	120	160	40	40	80	120	120	2360	2080			G	4120	4320	3440	4240	4400	3960	4040	3760	3840	3720	4000	2240	3760	3800	3840	4080	3960	3480	3880	3400	3600
	H	40	80	80	40	120	80	80	80	80	80	120	80	80	120	120	80	80	40	40	80	40	40	1960	1760			H	4160	3560	4320	3280	3920	3440	3600	3480	4320	3840	3600	3600	4040	3080	3200	3120	3320	3840	3840	3400	3760
	I	80	40	40	80	40	80	80	120	160	120	120	40	40	80	40	80	80	80	80	80	80	80	4320	5720			I	6360	4200	3960	4040	4520	3920	4920	4160	4000	4480	3880	4000	3840	3640	3840	4760	3280	4200	3720	3160	3320
	J	40	80	40	80	120	80	80	40	80	80	80	80	80	80	40	120	80	40	120	80	80	160	2560	5360			J	2960	2400	3800	3920	3880	1600	3560	3560	3040	3800	3120	3160	3400	2680	3440	3800	3960	2880	3360	3680	3120
	K	40	80	120	80	80	80	40	80	80	80	120	80	80	40	80	120	40	120	40	120	80	40	200	160			K	4160	2800	3840	3760	4480	4280	3720	3960	3480	3800	4440	3680	4160	3160	3440	3480	3320	3120	3320	4000	3880
	L	40	40	80	80	80	40	40	160	120	200	80	80	80	80	40	80	120	120	40	40	80	40	480	200			L	3480	4000	3720	4760	3480	3240	4040	4120	4280	3240	3680	4160	3160	3480	2720	3520	4040	3800	3440	3280	4520
	M	80	40	40	80	80	120	80	80	40	120	40	80	80	120	80	120	80	40	40	40	120	40	80	40			M	4120	4480	3560	4120	4600	3440	3360	4040	3480	3480	3160	5440	3280	3760	3600	3360	3400	3200	5440	3520	3200
	N	80	120	80	80	120	80	80	80	40	80	120	80	40	120	80	80	120	40	80	80	40	120	80	40			N	4120	3160	3400	4200	3040	3200	3520	3520	3880	3720	2760	3200	4760	4120	3960	3520	3560	3840	3240	3760	3480
	O	40	80	40	80	40	40	80	160	40	40	80	40	40	80	40	80	80	80	80	80	40	80	0	40			O	5040	4520	4720	4000	4320	4200	3920	3440	4200	4160	4680	4320	4040	3680	4080	3560	3520	3600	3800	3840	3560
	P	80	80	80	80	80	80	40	40	400	80	40	40	80	40	40	40	120	40	120	40	80	80	40	80			P	4000	4120	4640	4480	5120	3680	4040	3720	2800	3640	4040	4000	3960	3160	3640	4040	4520	4560	3440	4120	3800
6	A	80	80	40	120	80	80	80	120	40	80	80	80	80	40	80	80	40	80	80	80	120	80	80	120		6	A	4520	4640	4560	4400	2960	3920	3800	3640	3480	3800	3880	4560	4320	3280	4000	4560	3240	3520	3520	3000	3320
	B	120	80	40	120	80	80	120	40	80	40	80	160	80	80	120	80	80	120	80	80	120	160	80	40			B	3840	3560	3320	3560	3640	2480	4480	3880	3160	4240	3800	3680	3200	3040	3600	3000	3440	3520	4040	3040	4800
	C	40	80	40	80	40	80	80	80	120	80	120	80	120	160	160	80	120	160	120	80	80	80	80	40			C	3920	3640	3880	4240	4160	3960	4080	4240	3400	4160	4360	3840	3640	3480	3200	3040	3840	3840	3440	3400	3720
	D	40	80	40	160	120	80	80	80	80	160	80	80	120	160	80	120	80	160	40	80	120	80	80	80			D	5160	3920	3680	3120	5200	3000	3680	3440	3320	3200	2840	3920	3400	2800	3600	2680	3200	2880	3160	3440	2960
	E	240	40	40	240	120	120	120	80	80	80	120	40	80	40	80	80	80	80	80	80	80	80	1080	1240			E	3920	4360	4240	1480	4040	4240	3880	3880	4080	4360	3720	4240	4320	3120	3640	4080	3720	3720	2960	3600	4000
	F	40	120	40	80	40	80	80	80	160	80	120	280	80	160	80	80	120	120	120	80	80	80	1600	880			F	3160	3200	3120	3120	3160	3040	3000	3760	3240	3920	3400	3960	3360	3360	4040	3960	3160	2240	3480	2760	3360
	G	80	80	80	80	80	80	40	80	120	80	80	80	80	80	120	80	120	120	120	40	40	120	1840	1720			G	4040	4440	4560	5520	4680	4000	4920	4440	4280	3920	4480	3400	4480	3680	3800	4040	3360	4160	3280	3200	3800
	H	40	40	80	120	40	120	80	120	160	120	120	80	80	160	80	80	80	120	80	120	80	120	1840	1600			H	3840	4960	3960	4080	4040	3440	3920	3480	3320	3360	3400	3320	3880	3160	3760	3600	3720	4400	3880	3920	3240
	I	80	80	200	80	80	80	40	120	80	80	80	80	80	80	80	160	80	80	80	40	40	40	4480	4800			I	4680	4360	4120	3840	5160	4080	3840	4640	4000	3960	3640	3800	4520	4840	3840	9280	3480	4160	3800	5120	2800
	J	80	40	40	80	40	80	120	80	40	80	120	40	120	80	80	40	120	40	120	80	40	40	3080	2600			J	4400	3040	4360	4640	3560	2760	3720	3280	3920	3000	3480	4480	3680	3640	3040	4520	3320	4120	3360	3560	2400
	K	80	40	40	80	160	120	80	120	80	40	80	40	80	80	80	40	120	160	40	40	80	80	240	240			K	4560	4400	10320	3840	4240	3800	3680	3760	3920	4440	4040	4360	4120	3280	4000	3400	3840	3600	3120	2960	3520
	L	120	40	80	40	80	80	80	80	80	40	120	40	40	80	120	80	40	80	80	80	120	40	120	880			L	3120	2640	3200	4600	3680	3160	3560	4680	3960	3600	3800	3440	4360	3600	2920	3480	4160	4160	3040	4800	120
	M	80	40	40	120	80	80	40	120	80	80	80	40	80	80	120	120	120	40	40	80	160	80	80	80			M	4000	3680	4040	4080	3920	3720	4320	4000	4760	3920	4320	4480	3640	3960	3880	3520	3080	3520	2960	4200	3520
	N	80	80	40	80	80	40	80	80	80	80	80	80	120	160	80	80	80	80	80	80	40	80	80	40			N	3600	3400	3480	3280	3240	3440	3680	3480	3560	2880	3360	3880	4240	3240	4440	4080	3200	3360	3640	3360	3560
	O	40	120	40	40	40	40	40	80	80	40	120	80	80	80	40	80	80	40	80	40	40	40	80	80			O	4000	5000	4040	4360	4520	3960	4360	4480	4720	4080	4680	4120	4160	3280	1680	3560	3720	4200	3920	3800	2880
	P	40	80	80	80	40	120	40	80	40	80	40	40	40	40	40	80	80	40	80	40	40	40	40	40			P	4800	4120	3680	2800	4360	3680	4200	4120	3800	3920	2760	3960	3880	3480	3400	3920	4360	4800	4480	3520	3640
7	A	320	80	160	40	160	120	120	120	160	80	160	80	40	80	120	80	120	120	160	120	120	80	40	40		7	A	5640	4360	4360	4760	6640	4760	4320	4000	5120	4040	4400	4400	4440	4080	3880	16360	3480	3400	3760	4960	3720
	B	560	120	120	120	80	160	120	80	80	80	120	80	80	120	120	80	80	160	120	80	80	120	120	80			B	3640	4120	3000	3360	3120	3640	4200	4080	4080	4200	3000	4440	3080	3320	4000	3200	3240	3480	4320	3680	3480
	C	160	160	160	40	80	120	120	120	80	160	40	120	120	80	120	40	80	80	120	120	40	80	80	120			C	4400	4040	4360	3720	3960	4320	3720	3160	4120	4360	3920	3200	3800	3720	3400	4280	2880	3680	3840	3440	3160
	D	40	40	80	80	120	80	120	120	80	120	160	120	40	80	120	80	160	80	120	160	120	80	40	80			D	3440	3600	3040	3720	3960	4520	2680	3880	2720	3280	2920	2480	3800	2760	3160	3360	4600	2800	3280	2960	3600
	E	80	80	80	120	160	40	80	160	120	120	80	80	80	120	40	120	80	40	120	80	80	80	880	1000			E	4960	4200	4560	4480	4200	4480	4520	3480	4160	4040	4240	3760	3960	4040	3240	3640	3240	4000	3440	3240	3920
	F	40	40	80	80	120	80	80	160	40	80	80	80	40	80	80	80	160	40	120	80	280	80	1440	1720			F	3280	3000	3160	3520	3880	3600	3640	3360	4560	3640	3080	3200	4760	3040	3520	2800	3800	3520	3200	2800	3160
	G	40	80	80	80	120	80	80	120	160	160	80	40	40	40	80	80	80	120	160	360	93760	400	1480	2560			G	3240	4320	4120	4080	4080	3760	7200	3560	4320	4560	4880	4400	3920	3840	3560	3880	3440	4080	3640	3320	7880
	H	40	40	80	80	120	80	80	120	120	80	80	120	40	80	80	40	40	80	80	40	320	40	2400	1680			H	3840	3520	4680	3080	4520	3880	4200	3920	3960	3480	3960	4200	3720	3840	3200	3480	4160	3720	3640	4720	3720
	I	40	120	40	80	80	40	120	120	80	160	120	80	80	80	80	80	80	40	40	40	80	40	2560	3560			I	6160	4200	3840	4440	4240	3920	4200	4560	3760	4800	5360	3760	4120	3560	3440	3800	3600	3400	3920	4480	3360
	J	80	80	40	40	80	80	160	80	80	40	80	80	120	40	40	120	80	80	40	80	80	80	3240	2080			J	5080	3680	4000	3440	4080	3040	2880	3720	3080	4080	3560	3640	3880	3280	3640	3560	3480	3960	3280	3800	3800
	K	80	40	80	80	120	80	80	80	120	40	80	80	160	80	80	80	80	80	160	40	40	40	480	280			K	3680	4960	4520	4200	3640	4400	4360	3920	4200	4480	4280	4000	4000	3920	3920	4200	3800	3920	3880	3640	3680
	L	40	40	40	40	40	40	120	120	40	40	80	80	80	80	80	80	80	80	520	80	80	120	440	160			L	3200	3480	4640	4040	3160	2960	6400	3840	3720	3320	4200	4320	3960	3440	3160	2680	3840	4160	3320	2800	3520
	M	80	40	80	80	80	40	80	80	80	40	80	120	40	80	80	120	120	120	80	80	40	80	80	240			M	4240	1760	5360	3760	3760	4320	3480	3720	3600	4160	3680	3960	3840	3280	3600	3240	3360	3840	3840	3040	3840
	N	40	80	80	40	120	120	40	80	120	80	40	80	80	40	80	40	80	80	80	40	160	80	80	120			N	3720	3480	3960	3920	3240	3680	3520	3080	3200	3520	2960	3560	3320	7360	3280	3560	3800	3600	3560	3440	5440
	O	120	80	80	40	40	120	80	40	40	40	40	80	0	80	120	80	120	40	40	120	40	40	120	80			O	4720	4960	4400	3720	4280	4560	3760	3960	3840	4000	4280	3960	4320	3840	3640	5600	3520	4400	3800	4120	3120
	P	80	80	120	80	80	80	80	80	80	80	40	80	80	40	40	80	40	160	80	40	40	40	80	40			P	4280	3840	3360	3480	3680	4680	3480	3960	3880	3640	3040	4040	3480	3720	3400	3200	5120	3800	3360	3400	3640
8	A	80	80	0	80	80	120	160	80	120	120	80	120	40	120	40	40	80	40	80	160	80	160	120	80		8	A	5640	6120	4920	4680	4240	4360	4000	4320	4320	3880	3960	4200	4760	3840	3040	4160	3560	4200	3400	4120	4200
	B	80	80	40	80	120	80	40	80	120	40	40	120	960	80	40	80	40	80	40	120	80	80	120	40			B	3360	3760	3280	3960	3400	4200	3640	3680	3680	3760	3600	4120	4200	3080	3960	3880	3880	3600	4640	3600	3600
	C	0	160	80	120	40	40	160	80	40	40	80	40	120	120	80	160	80	120	80	80	80	0	80	40			C	4560	4240	4360	3640	3440	3800	4720	3680	3600	4640	3400	3720	4080	3400	3800	6400	5160	3240	3640	3960	3280
	D	80	40	80	40	160	80	80	40	120	40	80	40	80	120	120	80	80	80	40	80	80	80	40	80			D	3320	3720	4480	3560	3240	3240	3360	3760	3800	3920	3520	3280	4400	4520	4320	4080	3080	1960	3080	2680	4040
	E	40	160	40	40	40	40	120	80	40	40	80	120	40	80	40	80	120	80	80	40	80	80	1320	880			E	4880	4200	4840	3920	3560	4640	4040	4120	3440	4120	4240	4120	4560	4040	3840	3760	3960	3400	2440	3480	4080
	F	40	80	80	40	80	80	120	80	120	40	80	80	80	80	40	80	80	40	160	240	80	120	1600	800			F	4160	3120	3480	3600	3960	3560	3600	3320	3880	3800	5560	4080	3960	3560	3240	3440	3920	120	3680	3440	3280
	G	80	80	40	80	80	40	40	80	120	120	120	40	80	120	120	120	80	80	80	80	160	120	1840	2320			G	3360	3840	4360	4120	4280	4120	3920	4400	3760	4040	3680	4120	3640	4080	3400	4160	4400	4560	4240	3520	3800
	H	40	80	40	80	160	40	80	40	40	40	80	40	80	80	40	160	80	80	120	80	40	80	1360	2120			H	3960	4680	3360	3360	4080	4200	4000	3560	3880	3520	3600	3680	3920	3960	3880	3680	3720	3480	3680	3560	3760
	I	80	80	80	80	40	40	80	80	80	80	40	40	40	80	80	40	280	120	40	160	40	80	2240	2040			I	4080	4280	3800	4400	4240	4200	4200	4240	3560	5160	4280	5200	3520	3880	3400	3480	3640	3480	3120	4120	3880
	J	40	40	80	120	40	40	80	40	80	40	80	120	40	40	120	120	80	160	80	40	120	120	2120	3080			J	4320	3920	3640	4000	3880	3760	3560	3560	3360	2760	3680	3120	3600	3400	3520	3760	3480	3720	3960	3560	3000
	K	120	40	80	40	80	80	80	80	120	80	120	40	120	40	40	80	120	40	40	120	40	80	160	160			K	4240	3960	4280	4360	3800	4640	4680	5800	4560	4240	4480	3840	3480	3760	3960	3960	3040	3880	3800	4280	3680
	L	40	80	120	40	0	40	80	40	120	40	40	40	120	80	40	40	40	40	80	40	120	80	360	120			L	4640	3600	8320	4240	3400	3440	3240	3760	3320	5120	3600	4480	3920	4960	3480	3520	3000	3720	2920	3000	3720
	M	120	80	40	80	40	120	40	80	80	80	80	40	40	80	120	40	80	40	80	80	80	80	120	40			M	4480	4360	4400	4080	4080	3680	160	4160	4040	4200	2720	4120	4440	4080	3040	3920	3400	5200	3960	3800	3880
	N	80	40	40	40	80	80	40	40	80	120	120	40	80	40	40	80	920	40	120	40	80	40	40	120			N	4040	4040	3520	3320	3280	3760	4080	3400	3280	3600	3400	4000	3840	3600	4040	2920	3480	3560	4000	3600	3840
	O	120	120	40	80	80	0	80	40	80	80	80	80	80	80	40	40	40	80	80	40	80	80	80	40			O	4280	4680	5120	3600	4960	3600	4200	4400	3240	4560	4120	4920	4040	4200	2760	3240	3800	3800	3600	4120	3280
	P	40	80	80	40	160	80	80	80	80	80	40	40	40	40	80	80	80	40	40	0	80	40	160	80			P	4680	3560	3440	3880	2520	3680	6280	4080	4560	3720	3240	3840	4360	3320	4200	4160	4960	4080	5280	3840	4760
																87.4769	102.645																										3756.85	710.792
																395.413																											5889.22	1624.47
																											>5889		1J15	SAM001246714		IPRIFLAVONE						<2680		1B7	SAM001246651		TOPOTECAN
>600		1A18	SAM001246685		FLUBENDAZOLE																								1L4	SAM001246708		NITAZOXANIDE								1D15	SAM001246769		OLIGOMYCIN C
		1B19	SAM001246768		DOXORUBICIN																								1O16	SAM001246676		IDARUBICIN								1F5	SAM001246737		TRANILAST
		1O16	SAM001246676		IDARUBICIN																								2B20	Prestw-169		Hydralazine								1J2	SAM001246793		ATRACURIUM BESYLATE
		1P11	SAM001246559		EPIRUBICIN																								2I9	SAM001246888		RESVERATROL								1N13	SAM001246553		TRIPTOLIDE
		2O17	SAM001246846		DACTINOMYCIN																								3A7	Prestw-243		Bufexamac								2A1	SAM001246805		TELITHROMYCIN
		3A15	Prestw-247		Albendazole																								3I13	Prestw-286		Perhexiline maleate								2B11	Prestw-85		Baclofen (R,S)
		3B16	Prestw-487		Daunorubicin																								4H14	Prestw-836		Indoprofen								2E21	SAM001246822		HOMOHARRINGTONINE
		5G4	194336		5-Aminovaleric acid hydrochloride																								4K12	Prestw-695		Acacetin								2H22	Prestw-120		Triamcinolone
		7G21	I 1656		Idarubicin																								4L4	Prestw-851		Paroxetine Hydrochloride								2L6	Prestw-212		Pyrantel tartrate
		8B13	S 1441		ST-148																								4L16	Prestw-857		(+) -Levobunolol hydrochloride								2N6	Prestw-222		Antimycin A
		8N17	S 5890		Sanguinarine chloride																								4O3	Prestw-631		Thiamine hydrochloride								2O17	SAM001246846		DACTINOMYCIN
																													5A19	Prestw-889		Chrysin								3B11	Prestw-405		Pepstatin A
395-600		1A12	SAM001246689		DOCETAXEL																								5B10	B 7651		Brefeldin A								3D5	Prestw-412		Anisomycin
		2A1	SAM001246805		TELITHROMYCIN																								5I1	Prestw-1009		Pivampicillin								3F17	Prestw-428		Cephaeline
		2J22	Prestw-210		Fenbendazole																								6I16	D 2926		Diphenyleneiodonium chloride								3F21	Prestw-430		Cisapride
		2L16	Prestw-217		Mebendazole																								6K3	C 3353		CGP-74514A hydrochloride								3H15	Prestw-437		Digoxin
		2M4	Prestw-61		Harmaline hydrochloride dihydrate																								7A5	G-120		GYKI 52895								3N6	Prestw-542		Probenecid
		2P11	Prestw-155		Paclitaxel																								7A16	K 3888		Kenpaullone								3P3	Prestw-471		Strophantine octahydrate
		4N5	Prestw-782		Podophyllotoxin																								7G7	H 1753		Hydralazine hydrochloride								3P21	Prestw-480		Puromycin dihydrochloride
		5P9	A 9809		Amsacrine hydrochloride																								7G21	I 1656		Idarubicin								4A21	Prestw-570		Emetine dihydrochloride
		7B1	T 7402		Taxol																								7I1	T-103		Trifluperidol hydrochloride								4C14	Prestw-656		Lanatoside C
		7G22	L 9664		Loratadine																								7L7	B 1686		BIO								4F19	Prestw-749		Isoetharine mesylate salt
		7L19	M 6545		Mitoxantrone																								7N13	M 4145		Minoxidil								4N14	Prestw-866		Azacytidine-5
																													8A2	T 4568		Tyrphostin AG 528								4N21	Prestw-790		Cycloheximide
																													8C16	B 4311		BF-170 hydrochloride								5D8	S 7067		SB 202190
																													8L3	R 3277		Rutaecarpine								5E18	A 5330		L-732,138
																													8P7	R-107		Ro 41-1049 hydrochloride								5G12	A 2385		5-azacytidine
																																								5J2	W 1628		Wortmannin
																																								5J6	B 4558		BWB70C
																																								6B6	E 3770		rac-2-Ethoxy-3-octadecanamido-1-propylphosphocholine
																																								6E4	C 9911		(S)-(+)-Camptothecin
																																								6F18	F 9677		Felodipine
																																								6J21	C 8863		7-Cyclopentyl-5-(4-phenoxy)phenyl-7H-pyrrolo[2,3-d]pyrimidin-4-ylamine
																																								6L2	T-182		Tyrphostin A9
																																								6L21	E 2375		Emetine dihydrochloride hydrate
																																								6O15	C 7522		Calcimycin
																																								7D12	M 2922		3-Methyl-6-(3-[trifluoromethyl]phenyl)-1,2,4-triazolo[4,3-b]pyridazine
																																								7M2	T 9033		Thapsigargin
																																								8D18	Prestw-976		Tracazolate hydrochloride
																																								8E19	P 4668		Praziquantel
																																								8E22	Q-102		(-)-Quinpirole hydrochloride
																																								8F18	Prestw-986		Proscillaridin A
																																								8M7	O 3125		Ouabain
																																								8P5	R 8875		Rotenone
[truncated: 3 more columns]
